# Supplementary material for: Oral Hypofunction and Risk of Weight Change among Independent Older Adults
Source: Nutrients. 2023 Oct 15;15(20):4370. doi: 10.3390/nu15204370 (PMC10610140; doi:10.3390/nu15204370)
Supplement: Supplementary file 1 [file nutrients-15-04370-s001.zip]

Archive with 1 entries (1 files):
- nutrients-2628093-supplementary.pdf
